# Supplementary material for: Intracellular delivery of protein drugs with an autonomously lysing bacterial system reduces tumor growth and metastases
Source: Nat Commun. 2021 Oct 21;12:6116. doi: 10.1038/s41467-021-26367-9 (PMC8531320; doi:10.1038/s41467-021-26367-9)
Supplement: Supplementary file 6 — Source Data [file 41467_2021_26367_MOESM6_ESM.xlsx]

## Sheet: 1C
Fraction of cells
	Extracellular	Intracellular
	0.245742	0.754258
	0.157068	0.842932
	0.241379	0.758621
	0.238806	0.761194
Average	0.220749	0.779251
Standard error	0.0212751	0.0212751

## Sheet: 1F
Invasion (fraction of cells)
	flhDC-	flhDC+
	0.025	0.825
	0.025	0.95
	0	0.925
Average	0.0166667	0.9
Standard error	0.00833333	0.0381881

## Sheet: 1G
Invasion (percent of tumor mass)
	flhDC-	flhDC+
	1.10416	65.9766
	0.377482	40.855
	0.647267	70.3704
	1.87109	48.4428
		35.4593
		54.4738
Average	1	52.5963
Standard error	0.326802	5.6192

## Sheet: 2A top
Extracellular promoter activity (fluorescence intensity)
	PsifA	PsseJ
	6.73684	0.421053
	1.94737	1.07895
	3.71053	1.02632
	6.44737	1.10526
	7.28947	0.973684
	6.47368	0.368421
	3.10526	1.36842
	4.23684	1.23684
	10.2895	1.42105
	3.68421
	8.84211
	9.15789
	11.7368
	16.9211
	3.60526
	6.28947
	7.18421
	1.31579
	4.97368
	8.84211
	2.02632
	1.78947
	2.21053
	2.65789
	2.97368
	9.13158
	3.42105
Average	5.81481	1
Standard error	0.707922	0.124827

## Sheet: 2A bottom
PsseJ promoter activity (fluorescence intensity)
	Extracellular	Intracellular
	1.42857	6.46259
	0.340136	3.26531
	0.408163	2.44898
	1.08844	3.60544
	1.36054	3.7415
	0.612245	3.40136
	1.22449	3.80952
	0.272109	10.2041
	1.4966	5.10204
	0.544218	3.53741
	0.816327	4.69388
	1.63265	3.67347
	0.952381	4.21769
	1.4966	3.7415
	0.612245	5.44218
	0.952381	3.46939
	1.42857	3.19728
	0.952381	4.82993
	0.748299	4.01361
	1.63265	4.14966
average	1	4.35034
standard error	0.0996986	0.368177

## Sheet: 2B
Bacterial optical density (OD; 600nm)
Time (min)	0	30	60	90	120	150	180
Uninduced 1	0.3	0.374	0.83	1.476	1.588	1.684	1.796
Uninduced 2	0.242	0.34	0.632	1.31	1.378	1.64	1.508
Uninduced 3	0.222	0.312	0.742	1.278	1.182	1.33	1.547
Average	0.254667	0.342	0.734667	1.35467	1.38267	1.55133	1.617
SEM	0.0233904	0.0179258	0.0572752	0.0613659	0.117225	0.111393	0.0902053
Induced 1	0.3	0.36	0.702	0.958	0.464	0.433	0.271
Induced 2	0.242	0.358	0.616	1.202	0.786	0.62	0.621
Induced 3	0.222	0.324	0.58	1.036	0.756	0.968	1.024
Average	0.254667	0.347333	0.632667	1.06533	0.668667	0.673667	0.638667
SEM	0.0233904	0.0116809	0.0361909	0.0719475	0.102699	0.156755	0.217552

## Sheet: 2D
Fraction not lysed
	Control	PsseJ-LysE
	1	0.43
	1	0.22
	1	0.48
	1	0.34
Average	1	0.3675
Standard error	0	0.0570636

## Sheet: 2E
Fraction of cells with lysed Salmonella
Time (hr)	1 hr	2 hr	3 hr	4 hr	5 hr	6 hr	7 hr	8 hr	9 hr	10 hr
	0.230769	0.153846	0.153846	0.0769231	0	0.230769	0.0769231	0.0769231	0	0
	0.0909091	0.363636	0	0.0909091	0	0.0909091	0.0909091	0.181818	0.0909091	0
	0.121012	0.146315	0.268427	0.220022	0.0976898	0.0244224	0.0732673	0	0.0244224	0.0244224
Average	0.147563	0.221266	0.140758	0.129285	0.0325633	0.115367	0.0803665	0.0862471	0.0384438	0.00814081
Standard error	0.0368067	0.0616771	0.0673456	0.0394457	0.0282006	0.0526626	0.00465566	0.0456335	0.0235243	0.00705015
Cumulative	0.852437	0.631171	0.490413	0.361128	0.328565	0.213198	0.132832	0.0465847	0.00814081	0

## Sheet: 2F
Growth/death rate (1/hr)
	Uninduced/Extracellular			Induced/Intracellular
	Control	PBAD-LysE	PsseJ-LysE	PBAD-LysE	PsseJ-LysE
	1.02714	1.11542	0.983212	-0.771467	-0.328502
	1.04311	1.1373	0.917972	-0.443694	-0.236613
	1.00346	1.22349	0.902741	0.0424478	-0.434537
		0.830205
		1.07023
		1.04072
Average	1.02457	1.06956	0.934641	-0.390904	-0.333217
Standard error	0.0115178	0.0543168	0.02468	0.236435	0.0571845

## Sheet: 3B
Detected GFP
	Control	PsseJ-LysE
	1.55691	55.2414
	1.72132	49.755
	1.23659	50.5313
	0.414807	49.0613
	0.740106	60.8076
	0.337537	65.461
	0.931016	40.8329
	1.46511	42.4805
	0.596611	40.9474
Average	1	50.5687
Standard error	0.171557	2.89674

[truncated: 29 more sheets: 3F, 3H, 3J, 3K, 4D, 4F, 5B, 5C, 5D, 5E, 6A, 6B, 6C, 7B, 7D, 7E, 7G, 7H, 7I, 7J …]
